# Supplementary material for: Optimization of Composite Formulation Using Recycled Polyethylene for Rotational Molding
Source: Polymers (Basel). 2025 Dec 11;17(24):3290. doi: 10.3390/polym17243290 (PMC12736997; doi:10.3390/polym17243290)
Supplement: Supplementary file 1 [file polymers-17-03290-s001.zip]

Archive with 1 entries (1 files):
- polymers-3931379-supplementary.pdf
